# Supplementary material for: The Influence of the Playing Surface on Workload Response in Spanish Professional Male Soccer Players
Source: Sensors (Basel). 2024 Jul 12;24(14):4506. doi: 10.3390/s24144506 (PMC11281269; doi:10.3390/s24144506)
Supplement: Supplementary file 1 [file sensors-24-04506-s001.zip]

Archive with 1 entries (1 files):
- sensors-3061326-supplementary.pdf
